# Supplementary material for: Zanubrutinib Ameliorates Cardiac Fibrosis and Inflammation Induced by Chronic Sympathetic Activation
Source: Molecules. 2023 Aug 12;28(16):6035. doi: 10.3390/molecules28166035 (PMC10458081; doi:10.3390/molecules28166035)
Supplement: Supplementary file 1 [file molecules-28-06035-s001.zip]

Archive with 1 entries (1 files):
- molecules-2458338-supplementary.pdf
